# Supplementary material for: Interventions for combating COVID-19 misinformation: A systematic realist review
Source: PLoS One. 2025 Apr 24;20(4):e0321818. doi: 10.1371/journal.pone.0321818 (PMC12021165; doi:10.1371/journal.pone.0321818)
Supplement: S2 Table — (XLSX) [file pone.0321818.s004.xlsx]

## Sheet: Sheet1
Title	reason for inegibility
2019-nCoV - Towards a 4th generation vaccine	lack of focus on COVID-19 misinformation
A Bayesian Hierarchical Spatial Model to Correct for Misreporting in Count Data: Application to State-Level COVID-19 Data in the United States	lack of focus on COVID-19 misinformation
A Community-Based Participatory Research Approach to Developing and Testing Social and Behavioural Interventions to Reduce the Spread of SARS-CoV-2: A Protocol for the 'COPAR for COVID' Programme of Research with Five Interconnected Studies in the Hong Kong Context	lack of focus on COVID-19 misinformation
A Comprehensive Analysis of COVID-19 Misinformation, Public Health Impacts, and Communication Strategies: Scoping Review	not testing an intervention
A Comprehensive Literature Review on the Clinical Presentation, and Management of the Pandemic Coronavirus Disease 2019 (COVID-19)	lack of focus on COVID-19 misinformation
A critical analysis of journalists' freedom of expression and access to information while reporting on COVID-19 issues: a case of selected Arab countries	lack of focus on COVID-19 misinformation
A critique of recent medical research in JAMA on COVID-19	lack of focus on COVID-19 misinformation
A Dashboard for Mitigating the COVID-19 Misinfodemic	not testing an intervention
A Digital Communication Twin for Addressing Misinformation: Vision, Challenges, Opportunities	not testing an intervention
A flexible age-dependent, spatially-stratified predictive model for the spread of COVID-19, accounting for multiple viral variants and vaccines	lack of focus on COVID-19 misinformation
A matter of trust: a qualitative comparison of the determinants of COVID-19 vaccine hesitancy in Taiwan, the United States, the Netherlands, and Haiti	not testing an intervention
A media intervention applying debunking versus non-debunking content to combat vaccine misinformation in elderly in the Netherlands: A digital randomised trial	ELIGIBLE
A Mixed-Methods Analysis of Women’s Health Misinformation on Social Media	not testing an intervention
A novel approach to minimize the false negative COVID-19 diagnosis by inclusion of specific cell markers and multiple sample collection	lack of focus on COVID-19 misinformation
A Perspective On COVID-19 Vaccine Hesitancy in India	lack of focus on COVID-19 misinformation
A Psychosocial Model of COVID-19 Vaccination: Antecedent and Concurrent Effects of Demographics, Traits, Political Beliefs, Vaccine Intention, Information Sources, Mandates, and Flu Vaccine History	not testing an intervention
A Public Health Research Agenda for Managing Infodemics: Methods and Results of the First WHO Infodemiology Conference	lack of focus on COVID-19 misinformation
A Push-to-Talk Application as an Inter-Professional Communication Tool in an Emergency Department During the COVID-19 Pandemic	lack of focus on COVID-19 misinformation
A qualitative study exploring the social contagion of attitudes and uptake of COVID-19 vaccinations	lack of focus on COVID-19 misinformation
A Qualitative Study On People's Experiences Of Covid-19 Media Literacy	lack of focus on COVID-19 misinformation
A qualitative study to explore primary health care practitioners' perceptions and understanding regarding the COVID-19 pandemic in KwaZulu-Nata South Africa	lack of focus on COVID-19 misinformation
A Scoping Review to Find Out Worldwide COVID-19 Vaccine Hesitancy and Its Underlying Determinants	not testing an intervention
A spread model of COVID-19 with some strict anti-epidemic measures	lack of focus on COVID-19 misinformation
A Stanford Conference on Social Media, Ethics, and COVID-19 Misinformation (INFODEMIC): Qualitative Thematic Analysis	not testing an intervention
A Story is Better Told With Collective Interests: An Experimental Examination of Misinformation Correction During the COVID-19 Pandemic	not testing an intervention
A synthesis of evidence for policy from behavioural science during COVID-19	not testing an intervention
A systematic review of communication interventions for countering vaccine misinformation	not testing an intervention
A Systematic Review Of COVID-19 Misinformation Interventions: Lessons Learned	not testing an intervention
A taxonomy of anti-vaccination arguments from a systematic literature review and text modelling	not testing an intervention
A two-year follow-up: Twitter activity regarding misinformation about spinal manipulation, chiropractic care and boosting immunity during the COVID-19 pandemic	lack of focus on COVID-19 misinformation
A World without Measles and Rubella: Addressing the Challenge of Vaccine Hesitancy	not focused on COVID
Accelerating Indonesian COVID-19 vaccination rollout: a critical task amid the second wave	lack of focus on COVID-19 misinformation
Accuracy prompts are a replicable and generalizable approach for reducing the spread of misinformation	no intervention tested
Advances in research on Zika virus	lack of focus on COVID-19 misinformation
Advocacy and Accountability:: A Comparative Design Analysis of Supporting Documentation for the Chinese Anti-Domestic Violence Law	lack of focus on COVID-19 misinformation
Afraid but misinformed: Conspiracist beliefs cancel the positive influence of fear of COVID-19 on vaccination intentions - Findings from a Romanian sample	not testing an intervention
Aging in an “infodemic”: The role of analytical reasoning, affect, and news consumption frequency on news veracity detection	not testing an intervention
Aiding Reflective Navigation in a Dynamic Information Landscape: A Challenge for Educational Psychology	lack of focus on COVID-19 misinformation
An Artificial Intelligence-Based, Personalized Smartphone App to Improve Childhood Immunization Coverage and Timelines Among Children in Pakistan: Protocol for a Randomized Controlled Trial	lack of focus on COVID-19 misinformation
An Empirical Research on How to Tackle Infodemic in China: Stakeholders and Algorithms	not testing an intervention
An Epidemic Analogy Highlights the Importance of Targeted Community Engagement in Spaces Susceptible to Misinformation	lack of focus on COVID-19 misinformation
An Evaluation of a Microlearning Intervention to Limit COVID-19 Online Misinformation	ELIGIBLE
An overview of COVID-19 in solid organ transplantation	lack of focus on COVID-19 misinformation
An Overview of Current Knowledge of Deadly CoVs and Their Interface with Innate Immunity	lack of focus on COVID-19 misinformation
Analysis of Available Nutrition Recommendations to Combat COVID-19: A Scoping Review	lack of focus on COVID-19 misinformation
Analyzing Social Media Messaging on Masks and Vaccines: A Case Study on Misinformation During the COVID-19 Pandemic	no intervention tested
Analyzing the changing landscape of the Covid-19 vaccine debate on Twitter	no intervention
Analyzing the social context of health information and misinformation during the COVID-19 pandemic: a case of emerging inequities in Lebanon	lack of focus on COVID-19 misinformation
Anesthesia for Patients Undergoing Anesthesia for Elective Thoracic Surgery During the COVID-19 Pandemic: A Consensus Statement From the Israeli Society of Anesthesiologists	lack of focus on COVID-19 misinformation
Anti-ableism and scientific accuracy in autism research: a false dichotomy	not testing an intervention
Anti-SARS coronavirus agents: a patent review (2008-present)	lack of focus on COVID-19 misinformation
Any idea how fast 'It's just a mask!' can turn into 'It's just a vaccine!': From mask mandates to vaccine mandates during the COVID-19 pandemic	no intervention tested
Application of big data and artificial intelligence in epidemic surveillance and containment	not testing an intervention
'Are you vaccinated? Yeah, I'm immunized': a risk orders theory analysis of celebrity COVID-19 misinformation	no intervention
Assessing Governments' Emergency Responses to the COVID-19 Outbreak Using a Social Network Analysis (SNA)	lack of focus on COVID-19 misinformation
Associations Between Social Networks and COVID-19 Vaccine Uptake in 4 Rural Alabama Counties: Survey Findings	not testing an intervention
Attention-Based Design and Selective Exposure Amid COVID-19 Misinformation Sharing	not testing an intervention
Attitudes and Perceptions of Health Protection Measures Against the Spread of COVID-19 in Italy and Poland	lack of focus on COVID-19 misinformation
AuNP-based biosensors for the diagnosis of pathogenic human coronaviruses: COVID-19 pandemic developments	lack of focus on COVID-19 misinformation
Automatic detection of COVID-19 vaccine misinformation with graph link prediction	no intervention tested
Barriers and Facilitators Affecting the Uptake of COVID-19 Vaccines: A Qualitative Perspective of Frontline Nurses in Namibia	lack of focus on COVID-19 misinformation
Battling the coronavirus 'infodemic' among social media users in Kenya and Nigeria	ELIGIBLE
Behaviorally Informed Vaccination Policies: Political Transparency as an Ethical Condition and Effective Strategy	lack of focus on COVID-19 misinformation
Better Late Than Never: Predictors of Delayed COVID-19 Vaccine Uptake in Poland	lack of focus on COVID-19 misinformation
Biochemical effects and therapeutic application of Vitamin C (C6H8O6) on covid-19 infection	lack of focus on COVID-19 misinformation
Bridging science and spirituality: the intersection of religion and public health in the COVID-19 pandemic	lack of focus on COVID-19 misinformation
Can a validated website help improve university students? e-health literacy?	intervention not related to COVID, but rather general misinformation
Can you be Mindful? The Effectiveness of Mindfulness-Driven Interventions in Enhancing the Digital Resilience to Fake News on COVID-19	no intervention tested
Cerebral Vein Thrombosis With Vaccine-Induced Immune Thrombotic Thrombocytopenia	lack of focus on COVID-19 misinformation
Change in Threads on Twitter Regarding Influenza, Vaccines, and Vaccination During the COVID-19 Pandemic: Artificial Intelligence-Based Infodemiology Study	lack of focus on COVID-19 misinformation
Characteristics, Influence, Prevention, and Control Measures ofthe Mpox Infodemic:Scoping Review of Infodemiology Studies	not testing an intervention
Charting the Information and Misinformation Landscape to Characterize Misinfodemics on Social Media: COVID-19 Infodemiology Study at a Planetary Scale	lack of focus on COVID-19 misinformation
Clinical features and mechanistic insights into drug repurposing for combating COVID-19	lack of focus on COVID-19 misinformation
Co-designing and pilot testing a digital game to improve vaccine attitudes and misinformation resistance in Ghana	ELIGIBLE
Colonial Virus": COVID-19, creative arts and public health communication in Ghana	lack of focus on COVID-19 misinformation
Combating COVID-19 fake news on social media through fact checking: antecedents and consequences	no intervention tested
Combating the challenges of COVID-19 pandemic: Insights into molecular mechanisms, immune responses and therapeutics against SARS-CoV-2	not testing an intervention
Combating the COVID-19 infodemic using Prompt-Based curriculum learning	no intervention tested
Commentary on Graham et al.: Biochemical verification of abstinence in remotely conducted smoking cessation trials should not be a universal design requirement for rigor	lack of focus on COVID-19 misinformation
Communicating the Imperfect Diagnostic Accuracy of COVID-19 Rapid Antigen Self-Tests: An Online Randomized Experiment	ELIGIBLE
Community engagement in COVID-19 prevention: experiences from Kilimanjaro region, Northern Tanzania	lack of focus on COVID-19 misinformation
Community-Level Experiences, Understandings, and Responses to COVID-19 in Low- and Middle-Income Countries: A Systematic Review of Qualitative and Ethnographic Studies	lack of focus on COVID-19 misinformation
Community-oriented Motivational Interviewing (MI): A novel framework extending MI to address COVID-19 vaccine misinformation in online social media platforms	no intervention tested
Comparing SARS-CoV-2 testing positivity rates and COVID-19 impact among different isolation strategies: a rapid systematic review and a modelling study	not testing an intervention
Conspiracy theories and clinical decision-making	lack of focus on COVID-19 misinformation
Conspiratorial Attitude of the General Public in Jordan towards Emerging Virus Infections: A Cross-Sectional Study Amid the 2022 Monkeypox Outbreak	lack of focus on COVID-19 misinformation
Containing the spread of mumps on college campuses	lack of focus on COVID-19 misinformation
Contextual Conversational Agent to Address Vaccine Hesitancy: Protocol for a Design-Based Research Study	not testing an intervention
Contracting COVID-19: a longitudinal investigation of the impact of beliefs and knowledge	lack of focus on COVID-19 misinformation
Contribution of community champions to accelerate the uptake of COVID-19 vaccination in Rukwa region, Tanzania, February - October 2022	ELIGIBLE
Coping styles mediating the relationship between perceived chronic stress and conspiracy beliefs about COVID-19	lack of focus on COVID-19 misinformation
Coronavirus disease-2019 (COVID-19): An updated review	lack of focus on COVID-19 misinformation
Coronavirus Goes Viral: Quantifying the COVID-19 Misinformation Epidemic on Twitter	not testing an intervention
CoVerifi: A COVID-19 news verification system	no intervention tested
COVID -19- Infodemic overtaking Pandemic? Time to disseminate facts over fear	not testing an intervention
COVID-19 and multisystem inflammatory syndrome in children and adolescents	lack of focus on COVID-19 misinformation
COVID-19 and Rumors: A Dynamic Nested Optimal Control Model	no intervention tested
COVID-19 and the "Film Your Hospital" Conspiracy Theory: Social Network Analysis of Twitter Data	not testing an intervention
COVID-19 and the 5G Conspiracy Theory: Social Network Analysis of Twitter Data	no intervention tested
COVID-19 anti-vaccine attitude and hesitancy	lack of focus on COVID-19 misinformation
COVID-19 clinical and laboratory diagnosis overview	lack of focus on COVID-19 misinformation
COVID-19 false dichotomies and a comprehensive review of the evidence regarding public health, COVID-19 symptomatology, SARS-CoV-2 transmission, mask wearing, and reinfection	not testing an intervention
COVID-19 knowledge, beliefs, prevention behaviours and misinformation in the context of an adapted seasonal malaria chemoprevention campaign in six northern Nigerian States	not testing an intervention
COVID-19 Misinformation Spread in Eight Countries: Exponential Growth Modeling Study	not testing an intervention
COVID-19 misinformation: Mere harmless delusions or much more? A knowledge and attitude cross-sectional study among the general public residing in Jordan	no intervention tested
COVID-19 pandemic and the social determinants of health	not testing an intervention
Covid-19 pandemic lessons: uncritical communication of test results can induce more harm than benefit and raises questions on standardized quality criteria for communication and liability	not testing an intervention
COVID-19 pandemic: Epidemiology, etiology, conventional and non-conventional therapies	lack of focus on COVID-19 misinformation
COVID-19 Testing and Vaccine Hesitancy in Latinx Farm-Working Communities in The Eastern Coachella Valley	not testing an intervention
COVID-19 vaccination efforts: Is Afghanistan prepared?	lack of focus on COVID-19 misinformation
COVID-19 vaccination hesitancy for children: A pilot assessment of parents in the United States	lack of focus on COVID-19 misinformation
COVID-19 vaccination, Peltzman Effect and possible increase in high-risk behaviors: a growing concern on risk compensation and reduced compliance to Public Health protective Measures after vaccines rollout	not testing an intervention
COVID-19 Vaccine Fact-Checking Posts on Facebook: Observational Study	no intervention tested
COVID-19 vaccine hesitancy and its associated factors in Malaysia	lack of focus on COVID-19 misinformation
COVID-19 vaccine hesitancy concerns: Findings from a Ghana clinical radiography workforce survey	lack of focus on COVID-19 misinformation
Covid-19 vaccine hesitancy on English-language Twitter	lack of focus on COVID-19 misinformation
COVID-19 vaccine hesitancy: Meaning relations between responses in an epidemiological study and twitter messages	no intervention
COVID-19 vaccine rumors and conspiracy theories: The need for cognitive inoculation against misinformation to improve vaccine adherence	not testing an intervention
COVID-19 vaccines: Getting Anti-vaxxers involved in the discussion	lack of focus on COVID-19 misinformation
COVID-19, a tale of two pandemics: novel coronavirus and fake news messaging	lack of focus on COVID-19 misinformation
COVID-19: Fear, quackery, false representations and the law	lack of focus on COVID-19 misinformation
COVID-19: Vaccine delivery system, drug repurposing and application of molecular modeling approach	lack of focus on COVID-19 misinformation
Cross-platform spread: vaccine-related content, sources, and conspiracy theories in YouTube videos shared in early Twitter COVID-19 conversations	no intervention tested
Cross-sectional study: mindset towards Coronavirus in developing countries and lessons learned: the case of Sudan	not testing an intervention
Crowdfunding Campaigns and COVID-19 Misinformation	lack of focus on COVID-19 misinformation
Current Advances in Novel SARS-CoV-2 Disease (COVID-19) Treatment and Intervention Strategies	lack of focus on COVID-19 misinformation
Cutting the Bunk: Comparing the Solo and Aggregate Effects of Prebunking and Debunking Covid-19 Vaccine Misinformation	ELIGIBLE
Dark Triad personality traits and realistic and symbolic COVID-19 threat: The role of conspiracy mentality	not testing an intervention
Demand for Health Information on COVID-19 among Vietnamese	lack of focus on COVID-19 misinformation
De-platforming disinformation: conspiracy theories and their control	no intervention tested
Depression, reduced education, and bias perceptions as risk factors of beliefs in misinformation	not testing an intervention
Design and psychometric properties of a tool to assess the knowledge, attitude and practice of health care workers for infodemic management (KAPIM-Tool)	not testing an intervention
Design Factors of Ethics and Responsibility in Social Media: A Systematic Review of Literature and Expert Review of Guiding Principles	lack of focus on COVID-19 misinformation
Design Principles for an Educational Intervention Into Online Vaccine Misinformation	not testing an intervention
Design, Implementation, and Characterization of a Proper Face Mask Usage Classification Model	lack of focus on COVID-19 misinformation
Detection of SARS-CoV-2 infection by RT-PCR test: factors influencing interpretation of results	lack of focus on COVID-19 misinformation
Detection of SARS-CoV-2 with Solid-State CRISPR-Cas12a-Assisted Nanopores	lack of focus on COVID-19 misinformation
Developing Students' Critical Thinking Skills and Argumentation Abilities Through Augmented Reality-Based Argumentation Activities in Science Classes	intervention not related to COVID, but rather general misinformation
Development and preclinical evaluation of equine-derived hyperimmune serum against SARS-CoV-2 infection in K-18 hACE2 transgenic (Tg) mice	lack of focus on COVID-19 misinformation
Development and validation of the Trust in Government measure (TGM)	no intervention
Development of a Fluorescence-Based, High-Throughput SARS-CoV-2 3CL(p)(ro) Reporter Assay	lack of focus on COVID-19 misinformation
Development of a Text Classification Model to Detect Disinformation About COVID-19 in Social Media: Understanding the Features and Narratives of Disinformation in the Philippines	lack of focus on COVID-19 misinformation
Development of antiviral therapy for severe acute respiratory syndrome	lack of focus on COVID-19 misinformation
Diagnosing COVID-19 Pneumonia from X-Ray and CT Images using Deep Learning and Transfer Learning Algorithms	lack of focus on COVID-19 misinformation
Diffusion of COVID-19 misinformation: Mechanisms for threat- and efficacy-related misinformation diffusion	no intervention
Digital Information Approach through Social Media among Gen Z and Millennials: The Global Scenario during the COVID-19 Pandemic	lack of focus on COVID-19 misinformation
Digital Resilience in Dealing with Misinformation on Social Media during COVID-19: A Web Application to Assist Users in Crises	not testing an intervention
Digital Storytelling Methods to Empower Young Black Adults in COVID-19 Vaccination Decision-Making: Feasibility Study and Demonstration	ELIGIBLE
Discussion of the Trust in Vaccination against COVID-19	lack of focus on COVID-19 misinformation
Disinformation and Epidemics: Anticipating the Next Phase of Biowarfare	lack of focus on COVID-19 misinformation
Disinformation in the Spanish public debate: an analysis of political speeches in the Congress of Deputies	not testing an intervention
Diverse Effects of Exosomes on COVID-19: A Perspective of Progress From Transmission to Therapeutic Developments	lack of focus on COVID-19 misinformation
Do you trust the rumors? Examining the determinants of health-related misinformation in India	not testing an intervention
Document Retrieval and Claim Verification to Mitigate COVID-19 Misinformation	no intervention tested
Does public fear that bats spread COVID-19 jeopardize bat conservation?	not testing an intervention
Dual-Functional Plasmonic Photothermal Biosensors for Highly Accurate Severe Acute Respiratory Syndrome Coronavirus 2 Detection	lack of focus on COVID-19 misinformation
Effective Communication at Different Phases of COVID-19 Prevention: Roles, Enablers and Barriers	lack of focus on COVID-19 misinformation
Effectiveness and cost-effectiveness of four different strategies for SARS-CoV-2 surveillance in the general population (CoV-Surv Study): a structured summary of a study protocol for a cluster-randomised, two-factorial controlled trial	lack of focus on COVID-19 misinformation
Effectiveness of a COVID-19 Testing Outreach Intervention for Latinx Communities A Cluster Randomized Trial	ELIGIBLE
Effects of a Video-Based Positive Side-Effect Information Framing: An Online Experiment	ELIGIBLE
Effects of an Online Community Peer-support Intervention on COVID-19 Vaccine Misinformation Among Essential Workers: Mixed-methods Analysis	ELIGIBLE
Effects of COVID-19 Illness and Vaccination Infodemic Through Mobile Health, Social Media, and Electronic Media on the Attitudes of Caregivers and Health Care Providers in Pakistan: Qualitative Exploratory Study	not testing an intervention
Effects of different types of written vaccination information on COVID-19 vaccine hesitancy in the UK (OCEANS-III): a single-blind, parallel-group, randomised controlled trial	ELIGIBLE
Effects of Narrative Messages on Key COVID-19 Protective Responses: Findings From a Randomized Online Experiment	ELIGIBLE
Effects of the COVID-19 pandemic in India: An analysis of policy and technological interventions	lack of focus on COVID-19 misinformation
Elite Authoritarianism Versus Individual Liberty: The Politics of COVID-19 Management in Barbados	not testing an intervention
Emergent Social Capital during the Coronavirus Pandemic in the United States in Hispanics/Latinos	lack of focus on COVID-19 misinformation
Emerging Developments on Pathogenicity, Molecular Virulence, Epidemiology and Clinical Symptoms of Current Middle East Respiratory Syndrome Coronavirus (MERS-CoV)	lack of focus on COVID-19 misinformation
Emotion Dysregulation and Conspiracy Beliefs about COVID-19: The Moderating Role of Critical Social Media Use	lack of focus on COVID-19 misinformation
Emotions and Incivility in Vaccine Mandate Discourse: Natural Language Processing Insights	no intervention tested
Empathic Engagement With the COVID-19 Vaccine Hesitant in Private Facebook Groups: A Randomized Trial	ELIGIBLE
Empathic engagement with the vaccine hesitant in online spaces	lack of focus on COVID-19 misinformation
Emphasizing publishers does not effectively reduce susceptibility to misinformation on social media	ELIGIBLE
Encounters with Visual Misinformation and Labels Across Platforms	lack of focus on COVID-19 misinformation
Engineering responses to pandemics	lack of focus on COVID-19 misinformation
Enhanced pulmonary immunization with aerosolized inactivated influenza vaccine containing delta inulin adjuvant	lack of focus on COVID-19 misinformation
Equipping Students and Beyond with Sound COVID-19 Knowledge to Survive and Thrive Despite the Pandemic	lack of focus on COVID-19 misinformation
Equity and Accessibility of Washington State's COVID-19 Digital Exposure Notification Tool (WA Notify): Survey and Listening Sessions Among Community Leaders	lack of focus on COVID-19 misinformation
Ethical issues when planning mental health services after the COVID-19 outbreak	lack of focus on COVID-19 misinformation
Ethnic and social inequalities in COVID-19 outcomes in Scotland: protocol for early pandemic evaluation and enhanced surveillance of COVID-19 (EAVE II)	lack of focus on COVID-19 misinformation
Everyday non-partisan fake news: Sharing behavior, platform specificity, and detection	not testing an intervention
Evidence-based point-of-care technology development during the COVID-19 pandemic	lack of focus on COVID-19 misinformation
Experimental evaluation of the FluChip diagnostic microarray for influenza virus surveillance	lack of focus on COVID-19 misinformation
Exploring Canadian perceptions and experiences of stigma during the COVID-19 pandemic	lack of focus on COVID-19 misinformation
Exploring Food Safety Messages in an Era of COVID-19: Analysis of YouTube Video Content	lack of focus on COVID-19 misinformation
Exploring Motivations for COVID-19 Vaccination Among Black Young Adults in 3 Southern US States: Cross-sectional Study	lack of focus on COVID-19 misinformation
Exploring the factors contributing to low vaccination uptake for nationally recommended routine childhood and adolescent vaccines in Kenya	lack of focus on COVID-19 misinformation
Exploring the impact of media and information on self-reported intentions to vaccinate against COVID-19: A qualitative interview-based study	lack of focus on COVID-19 misinformation
Facing the Growing COVID-19 Infodemic: Digital Health Literacy and Information-Seeking Behaviour of University Students in Slovenia	lack of focus on COVID-19 misinformation
Factors associated with COVID-19 outbreak-related suicides in India	lack of focus on COVID-19 misinformation
Factors Associated with Non-pharmaceutical Interventions Compliance (NPIs) During COVID-19 in Nigeria: Lessons for Future Infectious Diseases Pandemic	lack of focus on COVID-19 misinformation
Factors Influencing the Intention and Uptake of COVID-19 Vaccines on the African Continent: A Scoping Review	lack of focus on COVID-19 misinformation
Fake News and the Sleeper Effect in Social Media Posts: the Case of Perception of Safety in the Workplace	not testing an intervention
Favipiravir and its potentials in COVID-19 pandemic: An update	lack of focus on COVID-19 misinformation
Fear-arousing persuasive communication and behaviour change: COVID-19 in Kenya	lack of focus on COVID-19 misinformation
Feasibility of a telephone-delivered educational intervention for knowledge transfer of COVID-19-related information to older adults in Hong Kong: a pre-post-pilot study	ELIGIBLE
Fighting COVID-19 misinformation on social media: Experimental evidence for a scalable accuracy-nudge intervention	ELIGIBLE
Fighting COVID-19 Misinformation through an Online Game Based on the Inoculation Theory: Analyzing the Mediating Effects of Perceived Threat and Persuasion Knowledge	ELIGIBLE
Fighting the spread of COVID-19 misinformation in Kyrgyzstan, India, and the United States: How replicable are accuracy nudge interventions?	ELIGIBLE
Fine-tuned Sentiment Analysis of COVID-19 Vaccine-Related Social Media Data: Comparative Study	lack of focus on COVID-19 misinformation
For the Greater Good? The Devastating Ripple Effects of the Covid-19 Crisis	lack of focus on COVID-19 misinformation
Framework for Managing the COVID-19 Infodemic: Methods and Results of an Online, Crowdsourced WHO Technical Consultation	lack of focus on COVID-19 misinformation
From art to health action: lessons from a community-based, culturally tailored arts-meets-health educational campaign in Hispanic communities	not testing an intervention
Frontline Worker Safety in the Age of COVID-19: A Global Perspective	lack of focus on COVID-19 misinformation
'Getting the vaccine makes me a champion of it': Exploring perceptions towards peer-to-peer communication about the COVID-19 vaccines amongst Australian adults	lack of focus on COVID-19 misinformation
Global response of conservationists across mass media likely constrained bat persecution due to COVID-19	lack of focus on COVID-19 misinformation
Good news about bad news: Gamified inoculation boosts confidence and cognitive immunity against fake news	ELIGIBLE
Governing Fake News: The Regulation of Social Media and the Right to Freedom of Expression in the Era of Emergency	lack of focus on COVID-19 misinformation
Guardians of truth? Fact-checking the ‘disinfodemic’ in Southern Africa during the COVID-19 pandemic	not testing an intervention
Health Communication and Behavioral Change During the COVID-19 Pandemic	no intervention
Health Preparedness and Narrative Rationality: A Call for Narrative Preparedness	lack of focus on COVID-19 misinformation
Healthcare professionals' perceptions and recommendations regarding adolescent vaccinations in Georgia and Tennessee during the COVID-19 pandemic: A qualitative research	lack of focus on COVID-19 misinformation
Hesitancy to get vaccinated against COVID-19 and how it might be overcome	not testing an intervention
Hesitant or Not Hesitant? A Systematic Review on Global COVID-19 Vaccine Acceptance in Different Populations	lack of focus on COVID-19 misinformation
How COVID-19 Conspiracy Theories Spread on Twitter	not testing an intervention
How do the UK public interpret COVID-19 test results? Comparing the impact of official information about results and reliability used in the UK, USA and New Zealand: a randomised controlled trial	lack of focus on COVID-19 misinformation
How does collectivism help deal with perceived vaccine artificiality? The case of COVID-19 vaccination intent in European young adults	not testing an intervention
How shades of truth and age affect responses to COVID-19 (Mis)information: randomized survey experiment among WhatsApp users in UK and Brazil	ELIGIBLE
Human brain evolution and the Neuroevolutionary Time-depth Principle: Implications for the reclassification of fear-circuitry-related traits in DSM-V and for studying resilience to warzone-related posttraumatic stress disorder	lack of focus on COVID-19 misinformation
Human Computer Interaction Challenges in Designing Pandemic Trace Application for the Effective Knowledge Transfer Between Science and Society Inside the Quadruple Helix Collaboration	lack of focus on COVID-19 misinformation
I Did My Own Research: Overconfidence, (Dis)trust in Science, and Endorsement of Conspiracy Theories	not testing an intervention
Identifying and Addressing Bullying	lack of focus on COVID-19 misinformation
Identifying and combating the impacts of COVID-19 on malaria	lack of focus on COVID-19 misinformation
Illusion of Truth: Analysing and Classifying COVID-19 Fake News in Brazilian Portuguese Language	not testing an intervention
Immune Dysfunction and Multiple Treatment Modalities for the SARS-CoV-2 Pandemic: Races of Uncontrolled Running Sweat?	lack of focus on COVID-19 misinformation
Immunogenicity and Safety of Homologous and Heterologous Prime–Boost Immunization with COVID-19 Vaccine: Systematic Review and Meta-Analysis	lack of focus on COVID-19 misinformation
Impact of residual risk messaging to reduce false reassurance following test-negative results from asymptomatic coronavirus (BARS-CoV-2) testing: an online experimental study of a hypothetical test	lack of focus on COVID-19 misinformation
Implementing an emergency risk communication campaign in response to the COVID-19 pandemic in Nigeria: lessons learned	lack of focus on COVID-19 misinformation
Improving COVID-19 vaccine uptake: lessons from an academic institution in Saudi Arabia; [Amélioration de l'adoption du vaccin anti-COVID-19: enseignements tirés d'un établissement universitaire en Arabie saoudite]	not testing an intervention
Individual differences in risk perception and misperception of COVID-19 in the context of political ideology	lack of focus on COVID-19 misinformation
Individual health behaviours to combat the COVID-19 pandemic: lessons from HIV socio-behavioural science	lack of focus on COVID-19 misinformation
Influence of Age and Message Frame on COVID-19 Vaccination Willingness Early in the Pandemic	ELIGIBLE
Influence of online opinions and interactions on the Covid-19 vaccination in Chile	lack of focus on COVID-19 misinformation
Influences of climatic and non-climatic factors on COVID-19 outbreak: A review of existing literature	lack of focus on COVID-19 misinformation
Infodemia: Another Enemy for Romanian Frontline Healthcare Workers to Fight during the COVID-19 Outbreak	not testing an intervention
Infodemic and fake news - A comprehensive overview of its global magnitude during the COVID-19 pandemic in 2021: A scoping review	not testing an intervention
Innovative Approaches to Improve Anti-Infective Vaccine Efficacy	lack of focus on COVID-19 misinformation
Inoculation works and health advocacy backfires: Building resistance to COVID-19 vaccine misinformation in a low political trust context	ELIGIBLE
Insight into SARS-CoV-2 Omicron variant immune escape possibility and variant independent potential therapeutic opportunities	lack of focus on COVID-19 misinformation
Institutional trust is a distinct construct related to vaccine hesitancy and refusal	not testing an intervention
Intervening on Trust in Science to Reduce Belief in COVID-19 Misinformation and Increase COVID-19 Preventive Behavioral Intentions: Randomized Controlled Trial	ELIGIBLE
Invasion as Trespassing Spatial Boundaries: Anti-domestic violence during the COVID-19 pandemic	lack of focus on COVID-19 misinformation
Investigating and Improving the Accuracy of US Citizens' Beliefs About the COVID-19 Pandemic: Longitudinal Survey Study	ELIGIBLE
Investigating the Prevalence of Reactive Online Searching in the COVID-19 Pandemic: Infoveillance Study	lack of focus on COVID-19 misinformation
Is social media, as a main source of information on COVID-19, associated with perceived effectiveness of face mask use? Findings from six sub-Saharan African countries	lack of focus on COVID-19 misinformation
Knowledge about COVID-19 and Associated Factors Early in the Outbreak among the Brazilian Population	lack of focus on COVID-19 misinformation
Knowledge About COVID-19 in Brazil: Cross-Sectional Web-Based Study	lack of focus on COVID-19 misinformation
Knowledge, attitudes and demographic drivers for COVID-19 vaccine hesitancy in Malawi	not testing an intervention
Lack of Trust, Conspiracy Beliefs, and Social Media Use Predict COVID-19 Vaccine Hesitancy	lack of focus on COVID-19 misinformation
Lessons Learned From Dear Pandemic, a Social Media-Based Science Communication Project Targeting the COVID-19 Infodemic	lack of focus on COVID-19 misinformation
Lessons Learned From Interdisciplinary Efforts to Combat COVID-19 Misinformation: Development of Agile Integrative Methods From Behavioral Science, Data Science, and Implementation Science	not testing an intervention
Let's call! Using the phone to increase vaccine acceptance	ELIGIBLE
Leveraging mHealth to Mitigate the Impact of COVID-19 in Black American Communities: Qualitative Analysis	no intervention
Listening to Voices from African American Communities in the Southern States about COVID-19 Vaccine Information and Communication: A Qualitative Study	not testing an intervention
Long-term effectiveness of inoculation against misinformation: Three longitudinal experiments	ELIGIBLE
Measuring the Burden of Infodemics: Summary of the Methods and Results of the Fifth WHO Infodemic Management Conference	lack of focus on COVID-19 misinformation
Mediation Analysis of Conspiratorial Thinking and Anti-Expert Sentiments on Vaccine Willingness	lack of focus on COVID-19 misinformation
Medical countermeasures for national security: A new government role in the pharmaceuticalization of society	lack of focus on COVID-19 misinformation
Medical Misinformation in Polish on the World Wide Web During the COVID-19 Pandemic Period: Infodemiology Study	not testing an intervention
Mental health distress during the COVID-19 pandemic in Nigeria: Need for psychological intervention	lack of focus on COVID-19 misinformation
Messaging Strategies for Mitigating COVID-19 Through Vaccination and Nonpharmaceutical Interventions	no intervention tested
Microfluidic immunoassay for detection of serological antibodies: A potential tool for rapid evaluation of immunity against SARS-CoV-2	lack of focus on COVID-19 misinformation
Mis-Dis Information in COVID-19 Health Crisis: A Narrative Review	lack of focus on COVID-19 misinformation
Misinformation about fake news: A systematic critical review of empirical studies on the phenomenon and its status as a ‘threat’	not testing an intervention
Misinformation about medication during the COVID- 19 pandemic: A perspective of medical staff	not testing an intervention
Misinformation about spinal manipulation and boosting immunity: an analysis of Twitter activity during the COVID-19 crisis	not testing an intervention
Misinformation can prevent the suppression of epidemics	not testing an intervention
Misinformation, believability, and vaccine acceptance over 40 countries: Takeaways from the initial phase of the COVID-19 infodemic	not testing an intervention
Misinformation: susceptibility, spread, and interventions to immunize the public	no intervention tested
Misinformation's missing human	not testing an intervention
Misinformed about the “infodemic?” Science’s ongoing struggle with misinformation	not testing an intervention
Mitigating and managing COVID-19 conspiratorial beliefs	not testing an intervention
Modeling Rumor Spread and Influencer Impact on Social Networks	not testing an intervention
Modeling the Impact of Misinformation on the Transmission Dynamics of COVID-19	not testing an intervention
Modelling and analysis of misinformation diffusion based on the double intervention mechanism	not testing an intervention
Moral leniency towards belief-consistent disinformation may help explain its spread on social media	not testing an intervention
Much ado about something: a response to "COVID-19: underpowered randomised trials, or no randomised trials?"	lack of focus on COVID-19 misinformation
Multi-perspectives systematic review on the applications of sentiment analysis for vaccine hesitancy	lack of focus on COVID-19 misinformation
News credibility labels have limited average effects on news diet quality and fail to reduce misperceptions	ELIGIBLE
Not doomed: Examining the path from misinformation exposure to verification and correction in the context of COVID-19 pandemic	no intervention tested
Novel Predictors of COVID-19 Protective Behaviors Among US Adults: Cross-sectional Survey	lack of focus on COVID-19 misinformation
Novel SARS-CoV-2 outbreak and COVID19 disease; a systemic review on the global pandemic	lack of focus on COVID-19 misinformation
Of Pandemics, Politics, and Personality: The Role of Conscientiousness and Political Ideology in the Sharing of Fake News	lack of focus on COVID-19 misinformation
Off-Label Use of Chloroquine and Hydroxychloroquine for COVID-19 Treatment in Africa Against WHO Recommendation	lack of focus on COVID-19 misinformation
On the benefits of flattening the curve: A perspective	lack of focus on COVID-19 misinformation
On the last day of the last month, I will go: A qualitative exploration of COVID-19 vaccine confidence among Ivoirian adults	not testing an intervention
One Year of COVID-19 Vaccine Misinformation on Twitter: Longitudinal Study	no intervention tested
Ongoing COVID-19 Pandemic: A Concise but Updated Comprehensive Review	lack of focus on COVID-19 misinformation
Optimization of primer sets and detection protocols for SARS-CoV-2 of coronavirus disease 2019 (COVID-19) using PCR and real-time PCR	lack of focus on COVID-19 misinformation
Origin, virological features, immune evasion and intervention of SARS-CoV-2 Omicron sublineages	lack of focus on COVID-19 misinformation
OUTBREAK CONTROL FOR EMERGING, AND RE-EMERGING INFECTIOUS DISEASES, AND CHALLENGE TO THREAT OF INVISIBLE TRANSMISSION	lack of focus on COVID-19 misinformation
PANDEMIC ACCORD, DIGITAL HEALTH LITERACY, AND HUMAN RIGHTS IN THE ERA OF INFODEMIC	not testing an intervention
Pandemic and mental health of the front-line healthcare workers: a review and implications in the Indian context amidst COVID-19	lack of focus on COVID-19 misinformation
Pandemic Ethics and Status Quo Risk	lack of focus on COVID-19 misinformation
Pandemic origins and a One Health approach to preparedness and prevention: Solutions based on SARS-CoV-2 and other RNA viruses	lack of focus on COVID-19 misinformation
Parental COVID-19 Vaccine Hesitancy in the United States	lack of focus on COVID-19 misinformation
Pathophysiology, Transmission, Diagnosis, and Treatment of Coronavirus Disease 2019 (COVID-19) A Review	lack of focus on COVID-19 misinformation
Paying participants in COVID-19 trials	lack of focus on COVID-19 misinformation
Perceived experts are prevalent and influential within an antivaccine community on Twitter	not testing an intervention
Perceptions and Concerns Regarding COVID-19 Vaccination in a Military Base Population	lack of focus on COVID-19 misinformation
Perceptions of the Coronavirus and COVID-19 testing and vaccination in Latinx and Indigenous Mexican immigrant communities in the Eastern Coachella Valley	lack of focus on COVID-19 misinformation
Perspective COVID-19 Vaccination Efforts: Is Afghanistan Prepared?	lack of focus on COVID-19 misinformation
Phyto-pharmacological perspective of Silymarin: A potential prophylactic or therapeutic agent for COVID-19, based on its promising immunomodulatory, anti-coagulant and anti-viral property	lack of focus on COVID-19 misinformation
Plandemic Revisited: A Product of Planned Disinformation Amplifying the COVID-19 "infodemic"	no intervention tested
POLE: Polarized Embedding for Signed Networks	lack of focus on COVID-19 misinformation
Political context of the European vaccine debate on Twitter	not testing an intervention
Possible therapeutic interventions in covid-19 induced ards by coti-nine as an ace-2 promoter and at-1r blocker	lack of focus on COVID-19 misinformation
Potential effect of Maxing Shigan decoction against coronavirus disease 2019 (COVID-19) revealed by network pharmacology and experimental verification	lack of focus on COVID-19 misinformation
Potential Therapeutic Effect of Traditional Chinese Medicine on Coronavirus Disease 2019: A Review	lack of focus on COVID-19 misinformation
Practice of preventive measures and vaccine hesitance for COVID 19 among households in The Gambia, 2021: Study protocol	not testing an intervention
Predictors of adherence to public health behaviors for fighting COVID-19 derived from longitudinal data	lack of focus on COVID-19 misinformation
Predictors of compliance with COVID-19 related non-pharmaceutical interventions among university students in the United States	lack of focus on COVID-19 misinformation
Prevalence and Propagation of Fake News	lack of focus on COVID-19 misinformation
Prevention and Control of Infectious Diseases with Pandemic Potential: The EU-Project SARSControl	lack of focus on COVID-19 misinformation
Prevention and Ethics	lack of focus on COVID-19 misinformation
Primary Care and Community-Based Partnerships to Enhance HPV Vaccine Delivery	not focused on COVID
Program development for leaders in the post-truth era: Arts-based creative leadership communication program	lack of focus on COVID-19 misinformation
Project design and technology trade-offs for implementing a large-scale sexual and reproductive health mHealth intervention: Lessons from Sierra Leone	lack of focus on COVID-19 misinformation
Promoting Social Distancing and COVID-19 Vaccine Intentions to Mothers: Randomized Comparison of Information Sources in Social Media Messages	no intervention tested
Prophylaxis for COVID-19: a systematic review	lack of focus on COVID-19 misinformation
Prospects for RNAi Therapy of COVID-19	lack of focus on COVID-19 misinformation
Psychological and Social Aspects of Vaccination Hesitancy-Implications for Travel Medicine in the Aftermath of the COVID-19 Crisis: A Narrative Review	not testing an intervention
Psychological health during the coronavirus disease 2019 pandemic outbreak	lack of focus on COVID-19 misinformation
Psychological Inoculation Against Misinformation	no intervention tested
Psychometric properties of the assessment of COVID-19 attitudes and behaviors	lack of focus on COVID-19 misinformation
Public Discourse Against Masks in the COVID-19 Era: Infodemiology Study of Twitter Data	no intervention tested
Public Health Communication Reduces COVID-19 Misinformation Sharing and Boosts Self-Efficacy	ELIGIBLE
Public Health in the Information Age: Recognizing the Infosphere as a Social Determinant of Health	lack of focus on COVID-19 misinformation
Public health intervention: Exploring crisis communication elements in media reports on COVID-19 in Bangladesh	no intervention tested
Public Perceptions, More Than Misinformation, Explain Poor Adherence to Proven COVID-19 Control Measures	no intervention tested
Public sector's misinformation debunking during the public health campaign: a case of Hong Kong	not testing an intervention
Public sentiment analysis and topic modeling regarding COVID-19 vaccines on the Reddit social media platform: A call to action for strengthening vaccine confidence	no intervention tested
Raising awareness of suicide prevention during the COVID-19 pandemic	lack of focus on COVID-19 misinformation
Reducing SARS-COV-2 vaccination hesitancy in a primary care setting	lack of focus on COVID-19 misinformation
Regulating Online Pandemic Falsehoods: Practices and Interventions in Southeast Asia	no intervention
Repurposing drugs for treatment of SARS-CoV-2 infection: computational design insights into mechanisms of action	lack of focus on COVID-19 misinformation
Risk averse reproduction numbers improve resurgence detection	not testing an intervention
Risk communication and community engagement strategies for COVID-19 in 13 African countries	lack of focus on COVID-19 misinformation
Risk communication and community engagement-unlocking the key to South Africa?s response to SARS-CoV-2	no intervention tested
Risk Factors for Postpartum Depression During COVID-19 Pandemic: A Systematic Literature Review	lack of focus on COVID-19 misinformation
Risk perception and conspiracy theory endorsement predict compliance with COVID-19 public health measures	lack of focus on COVID-19 misinformation
Role of Mass Media and Public Health Communications in the COVID-19 Pandemic	not testing an intervention
Role of social media during the COVID-19 pandemic: Beneficial, destructive, or reconstructive?	not testing an intervention
SARS-CoV-2 exhibits intra-host genomic plasticity and low-frequency polymorphic quasispecies	lack of focus on COVID-19 misinformation
Sars-cov-2 mpro: A potential target for peptidomimetics and small-molecule inhibitors	lack of focus on COVID-19 misinformation
SARS-CoV-2 multifaceted interaction with human host. Part I: What we have learnt and done so far, and the still unknown realities	lack of focus on COVID-19 misinformation
SEDIS-A Rumor Propagation Model for Social Networks by Incorporating the Human Nature of Selection	lack of focus on COVID-19 misinformation
Serological Approaches for COVID-19: Epidemiologic Perspective on Surveillance and Control	lack of focus on COVID-19 misinformation
Simple mathematical modelling approaches to assessing the transmission risk of SARS-CoV-2 at gatherings	lack of focus on COVID-19 misinformation
Simulation and prediction of spread of COVID-19 in The Republic of Serbia by SEAIHRDS model of disease transmission	lack of focus on COVID-19 misinformation
Situating Mainline Christian Churches’ Responses to COVID-19 Vaccination in Masvingo and Bikita Districts, Zimbabwe1	not testing an intervention
Social distancing merely stabilized COVID-19 in the United States	lack of focus on COVID-19 misinformation
Social histories of public health misinformation and infodemics: case studies of four pandemics	not testing an intervention
Social Media and the Influence of Fake News on Global Health Interventions: Implications for a Study on Dengue in Brazil	lack of focus on COVID-19 misinformation
Social Media-Delivered Patient Education to Enhance Self-management and Attitudes of Patients with Type 2 Diabetes During the COVID-19 Pandemic: Randomized Controlled Trial	lack of focus on COVID-19 misinformation
Social-political and vaccine related determinants of COVID-19 vaccine hesitancy in Tanzania: A qualitative inquiry	not testing an intervention
Sociodemographic and Behavioral Predictors of COVID-19 Vaccine Hesitancy in Pakistan	not testing an intervention
Spreading (Dis)Trust: Covid-19 Misinformation and Government Intervention in Italy	no intervention tested
Stakeholders' hopes and concerns about the COVID-19 vaccines in Southeastern Nigeria: a qualitative study	lack of focus on COVID-19 misinformation
Stem cell 'therapy' advertisements in China: Infodemic, regulations and recommendations	lack of focus on COVID-19 misinformation
Stop the Divide: Facilitators and Barriers to Uptake of Digital Health Interventions Among Socially Disadvantaged Populations	not testing an intervention
Strategies That Promote Equity in COVID-19 Vaccine Uptake for Black Communities: a Review	not testing an intervention
Strategies That Promote Equity in COVID-19 Vaccine Uptake for Latinx Communities: a Review	not testing an intervention
Strengthening Critical Health Literacy for Health Information Appraisal: An Approach from Argumentation Theory	lack of focus on COVID-19 misinformation
Strengthening the immunity of the Swiss population with micronutrients: A narrative review and call for action	lack of focus on COVID-19 misinformation
Supply chain myths in the resilience and deglobalization narrative: consequences for policy	lack of focus on COVID-19 misinformation
Suspicion and Evidence On the Complexities of Online Truth-Seeking in Times of Uncertainty	lack of focus on COVID-19 misinformation
Systems Biology of COVID-19 and Human Diseases: Beyond a Bird's Eye View, and Toward One Health	lack of focus on COVID-19 misinformation
Tackling COVID-19 Through Ayurveda: A Review on the Herbs of Recommended Indian Remedies	lack of focus on COVID-19 misinformation
Tackling the COVID-19 infodemic among Syrian refugees in Lebanon: Development and evaluation of the "Wikaytek" tool	no intervention
Tackling the social marketing formative research bottleneck: comparative analysis of the complementary nature of community-generated personas and focus groups	not testing an intervention
Targeting viral proteins for restraining SARS-CoV-2: focusing lens on viral proteins beyond spike for discovering new drug targets	lack of focus on COVID-19 misinformation
Testing the Efficacy of Attitudinal Inoculation Videos to Enhance COVID-19 Vaccine Acceptance: Quasi-Experimental Intervention Trial	ELIGIBLE
The #VaccinesWork Hashtag on Twitter in the Context of the COVID-19 Pandemic: Network Analysis	lack of focus on COVID-19 misinformation
The Blossoming of Economic Epidemiology	lack of focus on COVID-19 misinformation
The case to scale up edutainment as an effective public health communication intervention to combat the COVID-19 pandemic in Zimbabwe	no intervention tested
The Church's Extrincist Response to the Pandemic: Re-reading the Church's Acquiescence to Regulations in Agamben's Wake	not testing an intervention
The Conspiracy Theory/Vaccine Hesitancy nexus as rhetorical boundary work. A critical analysis of the production of scientific ignorance in literature reviews	not testing an intervention
The conundrum of current anti-SARS-CoV-2 vaccines	lack of focus on COVID-19 misinformation
The coronavirus disease (COVID-19) - A supportive approach with selected micronutrients	lack of focus on COVID-19 misinformation
The Coronavirus pandemic - 2022: Viruses, variants & vaccines	lack of focus on COVID-19 misinformation
The COVID-19 Infodemic and the Efficacy of Interventions Intended to Reduce Misinformation	ELIGIBLE
The COVID-19 pandemic and the search for structure: Social media and conspiracy theories	not testing an intervention
The COVID-19 pandemic: broad partnerships for the rapid scale up of innovative virtual approaches for capacity building and credible information dissemination in Africa	lack of focus on COVID-19 misinformation
The Current Status and Challenges in the Development of Vaccines and Drugs against Severe Acute Respiratory Syndrome-Corona Virus-2 (SARS-CoV-2)	lack of focus on COVID-19 misinformation
The effect of a short, animated story-based video on COVID-19 vaccine hesitancy: A study protocol for an online randomized controlled trial	protocol for an intervention, not the actual intervention
The Effect of a Wordless, Animated, Social Media Video Intervention on COVID-19 Prevention: Online Randomized Controlled Trial	ELIGIBLE
The Evolution in Anxiety and Depression with the Progression of the Pandemic in Adult Populations from Eight Countries and Four Continents	lack of focus on COVID-19 misinformation
The Experience of Health Professionals With Misinformation and Its Impact on Their Job Practice: Qualitative Interview Study	not testing an intervention
The experiences of community health workers when communicating with refugees about COVID-19 vaccines in Syracuse, NY: A qualitative study	no intervention
The 'Fauci Effect': Reducing COVID-19 misconceptions and vaccine hesitancy using an authentic multimodal intervention	ELIGIBLE
The Future of Infodemic Surveillance as Public Health Surveillance	no intervention tested
The geography of COVID-19 misinformation: using geospatial maps for targeted messaging to combat misinformation on COVID-19, South Africa	no intervention tested
The Impact of Age and Vaccine Conspiracy Beliefs on COVID-19 Vaccine Uptake among United States Adults	not testing an intervention
The impact of risk perceptions and belief in conspiracy theories on COVID-19 pandemic-related behaviours	not testing an intervention
The influence of media narratives on microplastics risk perception	not testing an intervention
The Mediating Roles of Attitude Toward COVID-19 Vaccination, Trust in Science and Trust in Government in the Relationship Between Anti-vaccine Conspiracy Beliefs and Vaccination Intention	no intervention tested
The one with the rumour: COVID-19-related conversations on Pakistani Twitter	not testing an intervention
The Prevalence and Impact of Fake News on COVID-19 Vaccination in Taiwan: Retrospective Study of Digital Media	not testing an intervention
The Prevalence, Features, Influencing Factors, and Solutions for COVID-19 Vaccine Misinformation: Systematic Review	not testing an intervention
The role and influence of perceived experts in an anti-vaccine misinformation community	not testing an intervention
The role of anxiety in mediating the relationship between information consumption and COVID-19 protective behaviours	lack of focus on COVID-19 misinformation
The role of psychiatrists in addressing COVID-19 conspiracy theories	not testing an intervention
The role of social media on COVID-19 preventive behaviors worldwide, systematic review	not testing an intervention
The Roles of Health and e-Health Literacy, Conspiracy Beliefs and Political Sympathy in the Adherence to Preventive Measures Recommended during the Pandemic	no intervention tested
The scourge of substandard and falsified medical products gets worse with COVID-19 pandemic	lack of focus on COVID-19 misinformation
The search for the missing link between health misinformation & health disparities	not testing an intervention
The unintended consequences of COVID-19 vaccine policy: why mandates, passports and restrictions may cause more harm than good	no intervention tested
The use of personal protective equipment during common industrial hog operation work activities and acute lung function changes in a prospective worker cohort, North Carolina, USA	lack of focus on COVID-19 misinformation
Therapeutic Strategies for COVID-19 Patients: An Update	lack of focus on COVID-19 misinformation
Therapeutics and Possible Vaccine Used to Treat Covid-19: a Review	lack of focus on COVID-19 misinformation
They cannot afford to feed their children and the advice is to stay home. How..?: A qualitative study of community experiences of COVID-19 response efforts across Syria	lack of focus on COVID-19 misinformation
They're trying to bribe you and taking away your freedoms: COVID-19 vaccine hesitancy in communities with traditionally low vaccination rates	not testing an intervention
Toward a Wearable Crowdsource System to Monitor Respiratory Symptoms for Pandemic Early Warning	lack of focus on COVID-19 misinformation
Toward trustworthy COVID-19 interventions: Building vaccine trust through community-university partnerships	no intervention
Toxicity and verbal aggression on social media: Polarized discourse on wearing face masks during the COVID-19 pandemic	not testing an intervention
Tracking COVID-19 Discourse on Twitter in North America: Infodemiology Study Using Topic Modeling and Aspect-Based Sentiment Analysis	no intervention tested
Transmissible SARS-CoV-2 variants with resistance to clinical protease inhibitors	lack of focus on COVID-19 misinformation
Trumpism, climate and COVID: Social bases of the new science rejection	not testing an intervention
Twitter and Endorsed (Fake) News: The Influence of Endorsement by Strong Ties, Celebrities, and a User Majority on Credibility of Fake News During the COVID-19 Pandemic	no intervention tested
U.S. dog importations during the COVID-19 pandemic: Do we have an erupting problem?	lack of focus on COVID-19 misinformation
Understanding and combatting misinformation across 16 countries on six continents	ELIGIBLE
Understanding Contemporary Infodemics through the Risk Amplification through Media Spread (RAMS) Model	not testing an intervention
Understanding COVID-19 vaccine demand and hesitancy: A nationwide online survey in China	no intervention tested
Understanding COVID-19 Vaccine Hesitancy in the United States: A Systematic Review	not testing an intervention
Understanding Stakeholders' Perspectives to Increase COVID-19 Vaccine and Booster Uptake among Black Individuals with Rheumatic Conditions	not testing an intervention
Understanding the Public's Attitudes Toward COVID-19 Vaccines in Nottinghamshire, United Kingdom: Qualitative Social Media Analysis	lack of focus on COVID-19 misinformation
Understanding Vaccine Hesitancy: Social Isolation in Relation to Social Media Addiction and COVID-19 Anxiety	not testing an intervention
Undervalued essential work and lacking health literacy as determinants of COVID-19 infection risks: a qualitative interview study among foreign-born workers in Sweden	not testing an intervention
Universal Exponential Amplification Confers Multilocus Detection of Mutation-Prone Virus	lack of focus on COVID-19 misinformation
University students' mental health amidst the COVID-19 quarantine in Greece	lack of focus on COVID-19 misinformation
Unlocking infodemics and mysteries in COVID-19 vaccine hesitancy: Nexus of conspiracy beliefs, digital informational support, psychological Well-being, and religious fatalism	lack of focus on COVID-19 misinformation
US dog importations during the COVID-19 pandemic: Do we have an erupting problem?	lack of focus on COVID-19 misinformation
Usability and Acceptability of a Mobile App for Behavior Change and to Improve Immunization Coverage among Children in Pakistan: A Mixed-Methods Study	lack of focus on COVID-19 misinformation
User motivation in fake news sharing during the COVID-19 pandemic: an application of the uses and gratification theory	lack of focus on COVID-19 misinformation
User perspectives on digital literacy as a response to misinformation	not testing an intervention
Using community-based, participatory qualitative research to identify determinants of routine vaccination drop-out for children under 2 in Lilongwe and Mzimba North Districts, Malawi	not testing an intervention
Using Digital Storytelling and Social Media to Combat COVID-19 Vaccine Hesitancy: A Public Service Social Marketing Campaign	not an experiment
Using Health Behavior Theory to Address COVID-19 Vaccine Hesitancy: A Scoping Review of Communication and Messaging Interventions	lack of focus on COVID-19 misinformation
Using Normative Language When Describing Scientific Findings: Protocol for a Randomized Controlled Trial of Effects on Trust and Credibility	lack of focus on COVID-19 misinformation
Vaccine acceptance in rural India: Engaging faith leaders as vaccine ambassadors	lack of focus on COVID-19 misinformation
Vaccine hesitancy promotes emergence of new SARS-CoV-2 variants	not testing an intervention
Vaccine rhetoric on social media and COVID-19 vaccine uptake rates: A triangulation using self-reported vaccine acceptance	not testing an intervention
Views and Challenges of COVID-19 Vaccination in the Primary Health Care Sector. A Qualitative Study	lack of focus on COVID-19 misinformation
Visual Selective Attention System to Intervene User Attention in Sharing COVID-19 Misinformation	ELIGIBLE
We should not be complacent about our population-based public health response to the first influenza pandemic of the 21(st) century	lack of focus on COVID-19 misinformation
What contributes to COVID-19 online disinformation among Black Canadians: a qualitative study	lack of focus on COVID-19 misinformation
What we can learn from COVID-19 outbreak in Iran about the importance of alcohol use education	lack of focus on COVID-19 misinformation
When good messages go wrong: Perspectives on COVID-19 vaccines and vaccine communication from generally vaccine accepting individuals in Canada	lack of focus on COVID-19 misinformation
Where the truth really lies: Listening to voices from African American communities in the Southern States about COVID-19 vaccine information and communication	not testing an intervention
Who spread COVID-19 (mis)information online? Differential informedness, psychological mechanisms, and intervention strategies	no intervention tested
Why Media Systems Matter: A Fact-Checking Study of UK Television News during the Coronavirus Pandemic	lack of focus on COVID-19 misinformation
Willingness to accept COVID-19 vaccination among people living with HIV in a high HIV prevalence community	lack of focus on COVID-19 misinformation
Xenophobic Bullying and COVID-19: An Exploration Using Big Data and Qualitative Analysis	lack of focus on COVID-19 misinformation
Young adults’ preferences for influenza vaccination campaign messages: Implications for COVID-19 vaccine intervention design and development	no intervention tested
